# Supplementary material for: Data of a willingness to pay survey for national climate change mitigation policies in Germany
Source: Data Brief. 2016 Mar 9;7:760–2. doi: 10.1016/j.dib.2016.03.013 (PMC4804225; doi:10.1016/j.dib.2016.03.013)
Supplement: Supplementary file 2 — Supplementary material [file mmc2.zip]

Archive with 1 entries (1 files):
- Data of a Willingness willingness to pay survey for about national climate change mitigation policies in Germany.dta
